# Supplementary material for: Global trends and projections of high BMI burden and its independent impact on atrial fibrillation and flutter
Source: Int Health. 2025 Feb 4;17(4):552–65. doi: 10.1093/inthealth/ihaf005 (PMC12212217; doi:10.1093/inthealth/ihaf005)
Supplement: ihaf005_Supplemental_Files [file ihaf005_supplemental_files.zip]

Archive with 16 entries (16 files):
- Supplementary Figure 1.tiff
- Supplementary Figure 10.tiff
- Supplementary Figure 11.tiff
- Supplementary Figure 12.tiff
- Supplementary Figure 13.tiff
- Supplementary Figure 14.tiff
- Supplementary Figure 15.tiff
- Supplementary Figure 2.tiff
- Supplementary Figure 3.tiff
- Supplementary Figure 4.tiff
- Supplementary Figure 5.tiff
- Supplementary Figure 6.tiff
- Supplementary Figure 7.tiff
- Supplementary Figure 8.tiff
- Supplementary Figure 9.tiff
- Supplementary tables.docx
